# Supplementary material for: Drought Responses in Poaceae: Exploring the Core Components of the ABA Signaling Pathway in Setaria italica and Setaria viridis
Source: Plants (Basel). 2024 May 23;13(11):1451. doi: 10.3390/plants13111451 (PMC11174756; doi:10.3390/plants13111451)
Supplement: Supplementary file 1 [file plants-13-01451-s001.zip]

Archive with 4 entries (4 files):
- Suplementary Table S1 regulatory sequences.xlsx
- Supplementary Figure S1 prisma chart.pdf
- Supplementary Table S2 Metadata.xlsx
- Supplementary Table S3 LogFC.xlsx
