# Supplementary material for: Drought Responses in Poaceae: Exploring the Core Components of the ABA Signaling Pathway in Setaria italica and Setaria viridis
Source: Plants (Basel). 2024 May 23;13(11):1451. doi: 10.3390/plants13111451 (PMC11174756; doi:10.3390/plants13111451)
Supplement: Supplementary file 1 [file plants-13-01451-s001.zip › Suplementary Table S1 regulatory sequences.xlsx]

## Sheet: Página1
Locus	Gene	Sense	UTR lenght (bp)	Locus	Gene	Sense	UTR length (bp)	regulatory region lenght (bp)
Seita.3G121900	PP2C1	Foward	0	Sevir.3G124100	PP2C1	Foward	1160	3160
Seita.6G005300	PP2C2	Reverse	255	Sevir.6G004900	PP2C2.1	Foward	188	3130
				Sevir.6G005000	PP2C2.2	Reverse	1130
Seita.7G021400	PP2C3	Reverse	0	Sevir.7G004500	PP2C3	Reverse	214	2214
Seita.2G177500	PP2C4	Foward	96	Sevir.2G184100	PP2C4	Foward	187	2187
Seita.5G379400	PP2C5	Foward	262	Sevir.5G384400	PP2C5	Foward	0	2262
Seita.3G218800	PP2C6	Foward	300	Sevir.3G223900	PP2C6	Foward	332	2332
Seita.9G460200	PP2C7	Reverse	138	Sevir.9G463500	PP2C7	Reverse	212	2212
Seita.1G014100	PP2C8	Reverse	200	Sevir.1G014100	PP2C8	Reverse	338	2338
Seita.3G164700	PP2C9	Foward	498	Sevir.3G168300	PP2C9	Foward	543	2543
Seita.5G257700	PP2C10	Reverse	756	Sevir.5G211600	PP2C10	Reverse	801	2801
Seita.5G294000	PP2C11	Foward	0	Sevir.5G296900	PP2C11	Foward	55	2055
Seita.3G139000	PP2C12	Foward	0	Sevir.3G141300	PP2C12	Foward	191	2191
Seita.9G311900	PYR1	Reverse	581	Sevir.9G318000	PYL1	Reverse	519	2581
Seita.1G030500	PYL2	Foward	665	Sevir.1G031000	PYL2	Foward	0	2665
Seita.4G239500	PYL3	Reverse	0	Sevir.4G251800	PYL3	Reverse	151	2151
Seita.9G437300	PYL4	Foward	108	Sevir.9G441100	PYL4	Foward	156	2156
Seita.3G207900	PYL5	Foward	358	Sevir.3G213000	PYL5	Foward	413	2413
Seita.5G369100	PYL6	Foward	0	Sevir.5G374800	PYL6	Foward	0	2000
Seita.3G076200	PYL7	Foward	202	Sevir.3G077900	PYL7	Foward	249	2249
Seita.1G013900	PYL8	Reverse	176	Sevir.1G013800	PYL8	Reverse	193	2193
Seita.9G079800	SiSnRK2.1	Reverse	236	Sevir.9G078200	SvSnRK2.1	Reverse	289	2289
Seita.9G169200	SiSnRK2.2	Foward	446	Sevir.9G167300	SvSnRK2.2	Foward	595	2595
Seita.3G369900	SiSnRK2.3	Reverse	75	Sevir.3G387400	SvSnRK2.3	Reverse	100	2100
Seita.9G379000	SiSnRK2.4	Foward	152	Sevir.9G384100	SvSnRK2.4	Foward	173	2173
Seita.2G394500	SiSnRK2.5	Foward	321	Sevir.2G405700	SvSnRK2.5	Foward	448	2448
Seita.1G190000	SiSnRK2.6	Reverse	0	Sevir.1G194000	SvSnRK2.6	Reverse	163	2163
Seita.7G100500	SiSnRK2.7	Foward	180	Sevir.7G108300	SvSnRK2.7	Foward	301	2301
Seita.3G003200	SiSnRK2.8	Reverse	294	Sevir.3G004100	SvSnRK2.8	Reverse	313	2313
Seita.9G318200	SiSnRK2.9	Foward	283	Sevir.9G323900	SvSnRK2.9	Foward	300	2300
Seita.3G230400	SiSnRK2.10	Foward	181	Sevir.3G235900	SvSnRK2.10	Foward	189	2189
Seita.5G395400	SiSnRK2.11	Foward	336	Sevir.5G400900	SvSnRK2.11	Foward	444	2444
