# Supplementary material for: Drought Responses in Poaceae: Exploring the Core Components of the ABA Signaling Pathway in Setaria italica and Setaria viridis
Source: Plants (Basel). 2024 May 23;13(11):1451. doi: 10.3390/plants13111451 (PMC11174756; doi:10.3390/plants13111451)
Supplement: Supplementary file 1 [file plants-13-01451-s001.zip › Supplementary Table S2 Metadata.xlsx]

## Sheet: Article metadata
Code	Article title	First autor	Year	Stress type
100	Response of Multiple Tissues to Drought Revealed by a Weighted Gene Co-Expression Network Analysis in Foxtail Millet [Setaria italica (L.) P. Beauv.]	Renliang Zhang	2022	Hídrico
200	Comparative transcriptomics reveals key genes contributing to the differences in drought tolerance among three cultivars of foxtail millet (Setaria italica) | SpringerLink	Yue Guo	2022	Hídrico
300	Genotype-specific physiological and transcriptomic responses to drought stress in Setaria italica (an emerging model for Panicoideae grasses)	Sha Tang	2017	Hídrico
400	Regulatory mechanisms behind the phenotypic plasticity associated with Setaria italica water deficit tolerance	Vanessa Fuentes Suguiyama	2022	Hídrico
500	Genome-Wide Gene Expression Profiles Analysis Reveal Novel Insights into Drought Stress in Foxtail Millet ( Setaria italica L.)	Ling Qin	2020	Hídrico
600	Genome-wide annotation of genes and noncoding RNAs of foxtail millet in response to simulated drought stress by deep sequencing	Xin Qi	2013	PEG
700	Transcriptome and metabolite analysis reveal the drought tolerance of foxtail millet significantly correlated with phenylpropanoids-related pathways during germination process under PEG stress	Aili Yu	2020	PEG
800	Comprehensive physiological, transcriptomic, and metabolomic analysis of the key metabolic pathways in millet seedling adaptation to drought stress.	Xiaomeng Cui	2023	Hídrico

## Sheet: Sample metadata
Code	Stress	Tissue
101	Drought	Shoots
102	Drought	Shoots
103	Drought	Shoots
104	Drought	Roots
105	Drought	Shoots
106	Drought	Shoots
107	Drought	Roots
108	Drought	Shoots
109	Drought	Shoots
110	Drought	Roots
111	Drought	Shoots
112	Drought	Shoots
201	Drought	Shoots
202	Drought	Shoots
203	Drought	Shoots
301	Drought	Shoots
302	Drought	Shoots
401	Drought	Shoots
402	Drought	Shoots
501	Drought	Shoots
502	Drought	Roots
601	PEG	Shoots
701	PEG	Seeds
801	Drought	Shoots
