# Supplementary material for: Drought Responses in Poaceae: Exploring the Core Components of the ABA Signaling Pathway in Setaria italica and Setaria viridis
Source: Plants (Basel). 2024 May 23;13(11):1451. doi: 10.3390/plants13111451 (PMC11174756; doi:10.3390/plants13111451)
Supplement: Supplementary file 1 [file plants-13-01451-s001.zip › Supplementary Table S3 LogFC.xlsx]

## Sheet: ABA_Matrix
Gene	101	102	103	104	105	106	107	108	109	110	111	112	201	202	203	301	302	401	402	501	502	601	701	801
SiPYR1	0	0	0	0	0	0	0	0	0	0	-1.61307	0	-1.71078	-1.19976	-2.26218	0	-1.18032	0	0	-1.29009	0	0	0	0
SiPYL2	0	0	0	0	0	0	0	0	0	0	-2.83078	0	-2.17298	0	0	-1.05261	0	0	0	0	-2.47798	0	0	-1.89027
SiPYL3	-2.54924	0	0	0	0	0	-1.83697	0	0	0	0	0	0	0	0	0	0	0	0	0	2.27078	0	0	0
SiPYL4	-2.60502	0	-2.32546	-2.97693	0	0	-2.51255	0	0	-2.97888	-5.82467	-1.20064	-1.59879	-2.03437	-2.32573	0	0	-3.587	-3.587	-5.28647	0	0	-1.52886	0
SiPYL5	0	0	0	-2.26441	0	0	-1.83125	0	0	-3.19804	-4.29017	0	0	0	0	0	0	0	0	0	0	0	-1.1225	0
SiPYL6	0	0	0	0	0	0	0	0	0	0	0	0	0	0	0	0	0	0	0	0	0	0	0	0
SiPYL7	0	0	0	0	0	0	0	0	0	0	0	0	2.40138	0	1.09677	0	0	1.011	0	-2.2119	0	0	0	0
SiPYL8	-1.14479	0	-1.22202	0	0	-1.69323	0	0	-1.22203	0	0	-1.31842	-1.83664	-1.23018	-1.90759	0	0	0	0	-1.13354	1.01411	0	0	0
SiPP2C1	0	0	0	0	0	0	0	0	0	0	0	0	0	1.22647	0	0	0	0	0	0	0	0	0	0
SiPP2C2	2.06206	4.7444	3.80588	3.60372	6.96226	4.59898	4.66387	5.69652	4.90099	3.45406	6.74446	4.5663	0	6.13697	9.02617	4.35537	3.76597	0	0	4.91621	3.50738	4.15549	2.21241	2.72099
SiPP2C3	0	4.99499	7.50288	2.35422	3.25226	6.60479	3.84689	6.52769	9.86572	3.63228	8.80593	8.71294	0	5.72809	6.70915	3.4048	0	0	2.333	5.34381	3.61504	6.04587	2.39258	2.81916
SiPP2C4	0	0	5.22179	1.1649	2.99547	4.23708	1.67581	0	5.05661	2.14723	5.54995	5.62085	2.10906	0	4.16787	1.50575	3.60112	1.432	2.148	3.67801	0	3.57354	2.34348	1.092
SiPP2C5	0	0	1.14843	0	0	0	0	0	1.60443	0	1.8391	2.50238	0	-1.59184	1.90812	0	0	1.261	1.424	1.64611	0	2.49508	1.54799	1.27348
SiPP2C6	0	0	1.68128	0	2.63637	1.49639	1.70585	1.89577	1.91271	1.26637	2.43117	3.73432	3.32875	4.011	6.33034	2.9314	0	1.76	2.454	1.7713	1.48129	4.43495	3.93775	2.49239
SiPP2C7	0	2.22927	5.21433	-1.29359	5.94086	5.93131	0	3.77378	5.53722	0	6.98182	6.73502	0	0	2.11148	1.61633	2.45424	2.96	3.204	3.03171	-2.18084	2.24536	2.46099	2.14412
SiPP2C8	0	0	0	0	0	0	0	0	0	0	0	0	0	0	0	0	0	0	0	-1.02379	-1.18772	0	0	0
SiPP2C9	0	1.94915	2.12957	0	2.45102	2.07099	1.44106	2.19475	2.15836	1.75169	3.63403	2.28373	0	1.25506	3.30055	1.46108	1.88998	0	0	1.91672	0	2.93009	1.86244	2.07471
SiPP2C10	0	0	0	0	1.49663	1.21962	1.66399	1.83051	1.9688	2.02573	3.03271	1.54564	0	2.09923	2.93449	0	0	0	0	1.09288	0	2.17382	1.0246	2.08135
SiPP2C11	4.05562	2.3717	1.71486	0	0	0	3.45549	0	0	0	0	0	0	1.10622	0	0	0	1.542	2.118	2.2048	0	0	0	0
SiPP2C12	3.53373	2.23827	1.61935	3.55935	2.02798	1.78961	4.75031	3.23895	1.94482	4.7906	4.06428	2.60837	5.70919	5.12884	8.78813	7.937	0	0	3.775	2.772	6.1059	6.00329	0	2.17058
SiSnRK2.1	0	0	0	0	0	0	0	0	0	0	0	0	0	0	0	0	0	0	0	0	0	0	0	0
SiSnRK2.2	0	0	0	0	0	0	0	0	0	1.58895	0	0	0	0	0	0	0	0	0	0	1.40924	1.39368	0	0
SiSnRK2.3	0	0	0	0	0	0	0	0	0	0	0	1.54017	0	0	0	0	0	0	0	0	0	0	0	0
SiSnRK2.4	2.14463	3.86512	0	2.35882	2.3516	1.20091	2.13449	0	1.17202	1.7029	2.85596	0	0	0	3.01032	1.87049	2.84939	0	0	0	2.54626	1.48241	0	1.57766
SiSnRK2.5	0	0	0	0	0	0	0	0	0	-1.04349	0	0	2.70594	0	1.4577	0	0	1.074	0	0	0	0	0	0
SiSnRK2.6	0	0	0	0	0	0	0	0	0	0	0	0	1.14408	0	1.39115	0	0	0	0	0	0	0	0	0
SiSnRK2.7	-2.27432	0	0	-2.40347	-3.40138	-1.68323	-1.20573	0	0	-1.15863	0	-1.81592	-1.38454	-1.75908	-1.9514	0	0	0	0	0	-1.37917	0	0	0
SiSnRK2.8	-1.10143	-2.06799	-1.03087	0	0	0	0	0	0	-1.25649	0	-1.27901	-2.76123	0	-1.71185	0	0	0	0	0	-1.00685	-1.07783	0	0
SiSnRK2.9	0	0	1.92664	0	0	2.55969	0	0	2.96534	0	1.36313	1.99143	2.26549	2.53406	3.96211	0	0	1.143	1.143	1.55853	0	1.92797	0	1.63239
SiSnRK2.10	0	0	0	1.02007	0	1.10954	1.17841	0	1.21591	2.02951	0	1.2039	0	0	2.35168	0	-1.04215	0	0	0	0	0	0	0
SiSnRK2.11	1.2641	0	2.10505	1.41457	0	2.32021	1.48266	0	1.39938	1.05505	0	2.21696	0	0	2.97162	0	0	0	0	0	0	1.18528	0	1.23378
